# Supplementary material for: Interactive Effects of Ceftriaxone and Chitosan Immobilization on the Production of Arachidonic Acid by and the Microbiome of the Chlorophyte Lobosphaera sp. IPPAS C-2047
Source: Int J Mol Sci. 2023 Jul 1;24(13):10988. doi: 10.3390/ijms241310988 (PMC10341515; doi:10.3390/ijms241310988)
Supplement: Supplementary file 1 [file ijms-24-10988-s001.zip]

Archive with 1 entries (1 files):
- ijms-2450097-supplementary.pdf
